# Supplementary material for: Evidence for a sexual dimorphism in gene expression noise in metazoan species
Source: PeerJ. 2015 Jan 29;3:e750. doi: 10.7717/peerj.750 (PMC4314086; doi:10.7717/peerj.750)
Supplement: Table S1 [file peerj-03-750-s001.xlsx]

## Sheet: Sheet1
Supplemental Table S1. Sex-biased dispersal dataset
Phylum	Class	Order	Family	Species name	Common name	Sex-biased dispersal	Sex chromosomes
							Females	Males	XO/ZO evidence
Chrodata	Aves	Accipitriformes	Accipitridae	Aquila adalberti-A. heliaca	Imperial eagles	Female	ZW	ZZ
Chrodata	Aves	Accipitriformes	Accipitridae	Aquila clanga-A. pomarina	Spotted eagles	Female	ZW	ZZ
Chrodata	Aves	Anseriformes	Anatidae	Anas strepera-A. falcate	Gadwall and falcated ducks	Male	ZW	ZZ
Chrodata	Aves	Charadriiformes	Laridae	Larus argentatus spp.	Large white-headed gulls	Female	ZW	ZZ
Chrodata	Aves	Passeriformes	Cardinalidae	Passerina amoena-P. cyanea	Lazuli and indigo buntings	Female	ZW	ZZ
Chrodata	Aves	Passeriformes	Muscicapidae	Ficedula hypoleuca-F. albicolis	Flycatchers	Female	ZW	ZZ
Chrodata	Aves	Passeriformes	Parulidae	Vermivora chrysoptera-V. pinus	Golden-and blue-winged warblers	Female	ZW	ZZ
Chrodata	Aves	Passeriformes	Pipridae	Manacus candei-M. vitellinus	Manakins	Female	ZW	ZZ
Chrodata	Aves	Passeriformes	Sylviidae	Hippolais icterina-H. polyglotta	Hippolais warblers	Female	ZW	ZZ
Chrodata	Aves	Passeriformes	Sylviidae	Phylloscopus brehmi-P. collybita	Chiffchaffs	Female	ZW	ZZ
Chrodata	Aves	Passeriformes	Sylviidae	Phylloscopus trochilus-P. collybita	Willow warbler and chiffchaff	Female	ZW	ZZ
Arthropoda	Insecta	Coleoptera	Caradibae	Carabus sp.	Carabid beetles	Male	XX	XY
Arthropoda	Insecta	Coleoptera	Curculionidae	Aphanarthrum glabrum-A. subglabrum	Bark beetles	Male	XX	XY
Arthropoda	Insecta	Hemiptera	Gerridae	Limnoporus dissortis-L. notabilis	Water striders	Female	XX	XO	J.R. Spence, Canadian Journal of Zoology 68:1770 (1990)
Arthropoda	Insecta	Lepidoptera	Lycaenidae	Lycaeides m. melissa-L. m. samuelis	Blue butterfly	Male	ZO	ZZ	N.P. Kandul et al., Evolution 61:546 (2007)
Arthropoda	Insecta	Lepidoptera	Noctuidae	Grammia sp.	Tiger moths	Male	ZW	ZZ
Arthropoda	Insecta	Lepidoptera	Nymphalidae	Heliconius cydno-H. melpomene	Heliconius butterflies	Female	ZW	ZZ
Arthropoda	Insecta	Lepidoptera	Nymphalidae	Limenitis a. arthemis-L. a. astyanax	Admiral butterflies	Female	ZW	ZZ
Arthropoda	Insecta	Lepidoptera	Papilionidae	Papilio machaon-P. hospiton	Swallowtails	Female	ZW	ZZ
Arthropoda	Insecta	Lepidoptera	Pieridae	Eurema hecabe colour types	Common yellow butterfly	Male	ZO	ZZ	S. Narita et al., Ecological Entomology 36:309 (2011)
Arthropoda	Insecta	Odonata	Calopterygidae	Mnais costalis-M. pruinosa	Damselflies	Male	XX	XO	A.M. Ardila-Garcia et al., Journal of Zoology 278:163 (2009)
Arthropoda	Insecta	Orthoptera	Anostostomatidae	Hemideina thoracica chromos. races	Tree weta	Female	XX	XO	M. Morgan-Richards, Biological Journal of the Linnean Society 60:423 (1997)
Chordata	Mammalia	Artiodactyla	Bovidae	Capra sp.	Goats and wild relatives	Male	XX	XY
Chordata	Mammalia	Artiodactyla	Cervidae	Odocoileus hemione-O. virginianus	Mule and white-tailed deers	Male	XX	XY
Chordata	Mammalia	Chiroptera	Vespertilionidae	Myotis myotis-M. blythii	Mouse-eared bats	Male	XX	XY
Chordata	Mammalia	Lagomorpha	Leporidae	Lepus timidus-L. europaeus-L. granatus	Hares	Male	XX	XY
Chordata	Mammalia	Lagomorpha	Leporidae	Oryctolagus c. cuniculus-O. c. algirus	European rabbit	Male	XX	XY
Chordata	Mammalia	Primates	Cercopithecidae	Macaca fascicularis-M. mulatta	Long-tailed and Rhesus macaques	Male	XX	XY
Chordata	Mammalia	Primates	Cercopithecidae	Macaca nemestrina ssp.	Sulawesi macaques	Male	XX	XY
Chordata	Mammalia	Primates	Hominidae	Pan t. troglodytes-P. verus	Chimpanzee	Female	XX	XY
Chordata	Mammalia	Proboscidea	Proboscidea	Loxodonta africana-L. cyclotis	African elephants	Male	XX	XY
Chordata	Mammalia	Rodentia	Cricetidae	Eothenomys andersoni-E. smithii	Red-backed voles	Male	XX	XY
Chordata	Mammalia	Rodentia	Muridae	Mus m. musculus-M. m. domesticus	House mouse	Male	XX	XY
Chordata	Mammalia	Rodentia	Sciuridae	Spermophilus sp.	Ground squirrels	Male	XX	XY
Chordata	Mammalia	Rodentia	Sciuridae	Tamias ruficaudus-T. amoenus	Chipmunks	Male	XX	XY
Chordata	Mammalia	Soricomorpha	Soricidae	Sorex araneus chromos. races	Common shrew	Male	XX	XY
